# Supplementary material for: Dry eye disease seasonal pattern and climatic association in Saudi Arabia using Google Trends
Source: PLoS One. 2025 Dec 19;20(12):e0339170. doi: 10.1371/journal.pone.0339170 (PMC12716742; doi:10.1371/journal.pone.0339170)
Supplement: S1 Data — (XLSX) [file pone.0339170.s001.xlsx]

## Sheet: main search term
Dry eye search term in Arabic language in Saudi Arabia
date	y
2011-01-01	19
2011-02-01	24
2011-03-01	15
2011-04-01	17
2011-05-01	17
2011-06-01	18
2011-07-01	16
2011-08-01	16
2011-09-01	28
2011-10-01	25
2011-11-01	22
2011-12-01	17
2012-01-01	16
2012-02-01	26
2012-03-01	25
2012-04-01	22
2012-05-01	16
2012-06-01	17
2012-07-01	19
2012-08-01	22
2012-09-01	28
2012-10-01	29
2012-11-01	22
2012-12-01	21
2013-01-01	25
2013-02-01	28
2013-03-01	28
2013-04-01	22
2013-05-01	25
2013-06-01	28
2013-07-01	20
2013-08-01	29
2013-09-01	35
2013-10-01	29
2013-11-01	23
2013-12-01	31
2014-01-01	30
2014-02-01	40
2014-03-01	35
2014-04-01	38
2014-05-01	31
2014-06-01	28
2014-07-01	33
2014-08-01	29
2014-09-01	36
2014-10-01	37
2014-11-01	37
2014-12-01	33
2015-01-01	33
2015-02-01	39
2015-03-01	43
2015-04-01	42
2015-05-01	42
2015-06-01	45
2015-07-01	41
2015-08-01	38
2015-09-01	37
2015-10-01	45
2015-11-01	45
2015-12-01	46
2016-01-01	33
2016-02-01	52
2016-03-01	42
2016-04-01	37
2016-05-01	45
2016-06-01	49
2016-07-01	40
2016-08-01	45
2016-09-01	50
2016-10-01	48
2016-11-01	50
2016-12-01	41
2017-01-01	40
2017-02-01	51
2017-03-01	40
2017-04-01	47
2017-05-01	50
2017-06-01	49
2017-07-01	44
2017-08-01	46
2017-09-01	45
2017-10-01	56
2017-11-01	50
2017-12-01	52
2018-01-01	51
2018-02-01	49
2018-03-01	64
2018-04-01	55
2018-05-01	44
2018-06-01	58
2018-07-01	59
2018-08-01	61
2018-09-01	49
2018-10-01	53
2018-11-01	49
2018-12-01	59
2019-01-01	62
2019-02-01	60
2019-03-01	61
2019-04-01	58
2019-05-01	58
2019-06-01	65
2019-07-01	65
2019-08-01	79
2019-09-01	72
2019-10-01	61
2019-11-01	55
2019-12-01	56
2020-01-01	56
2020-02-01	58
2020-03-01	60
2020-04-01	72
2020-05-01	78
2020-06-01	92
2020-07-01	79
2020-08-01	65
2020-09-01	52
2020-10-01	55
2020-11-01	46
2020-12-01	48
2021-01-01	43
2021-02-01	58
2021-03-01	71
2021-04-01	67
2021-05-01	74
2021-06-01	71
2021-07-01	77
2021-08-01	82
2021-09-01	65
2021-10-01	64
2021-11-01	66
2021-12-01	53
2022-01-01	66
2022-02-01	75
2022-03-01	72
2022-04-01	72
2022-05-01	75
2022-06-01	85
2022-07-01	77
2022-08-01	83
2022-09-01	80
2022-10-01	72
2022-11-01	71
2022-12-01	68
2023-01-01	69
2023-02-01	90
2023-03-01	81
2023-04-01	73
2023-05-01	96
2023-06-01	100
2023-07-01	91
2023-08-01	80
2023-09-01	79
2023-10-01	74
2023-11-01	74
2023-12-01	74
2024-01-01	75
2024-02-01	73
2024-03-01	81
2024-04-01	71
2024-05-01	87
2024-06-01	82
2024-07-01	84
2024-08-01	72
2024-09-01	72
2024-10-01	84

## Sheet: top related search term
Category: All categories
Dry Eye: (1‏/1‏/2011 - 31‏/10‏/2024) in Saudi Arabia
	Top related search term (English translated)	data	Total search interest percentage (%)
1	Eye sumptoms	100	17.5131
2	Dry eye symptoms	98	17.1629
3	causes of dry eye	72	12.6095
4	cause of dry eye	36	6.30473
5	dry eye drop	33	5.77933
6	eye drop	33	5.77933
7	dry eye drops	18	3.15236
8	eye pain	15	2.62697
9	Sever dry eye	15	2.62697
10	Eye inflammation	14	2.45184
11	Dry eyes (plural)	14	2.45184
12	Dryness around the eye	14	2.45184
13	Eye headache	13	2.27671
14	Dryness under the eye	13	2.27671
15	Sign of dry eye	11	1.92644
16	Symptoms of dry eye	10	1.75131
17	Complications of dry eye	8	1.40105
18	body dryness	8	1.40105
19	dry mouth	7	1.22592
20	red eye	7	1.22592
21	what is dry eye	7	1.22592
22	what is cause of dry eye	7	1.22592
23	eye allergy	6	1.05079
24	dry eye and headache	6	1.05079
25	dry eye treatment at home	6	1.05079
	RISING Queries
	Dry eye symptoms	High rising
	cause of dry eye	High rising
	eye drop	High rising
	dry eye drops	High rising
	eye pain	High rising
	Sever dry eye	High rising
	Sign of dry eye	High rising
	Symptoms of dry eye	High rising
	Complications of dry eye	High rising
	body dryness	High rising
	dry mouth	High rising
	red eye	High rising
	what is cause of dry eye	High rising
	eye allergy	High rising
	dry eye and headache	High rising
	dry eye treatment at home	High rising

## Sheet: dry eye term (related term) 
date	dry term	Dry eye (topic)	eye symptoms	symptoms dry eye	reasons for dry eye	reason for dry eye	dry eye drop	eye drop	body dry	mouth dry	red eye	eye allergy	Eye inflammation	eye pain	Eye headache		Dry eye related search term data collected from Google Trends GTs on November 2025
2011-01	17	17	70	0	0	0	0	5	0	21	19	0	25	23	15
2011-02	25	21	70	0	0	0	0	0	0	18	18	41	25	18	0
2011-03	13	20	61	0	0	0	0	6	0	21	14	0	17	15	9
2011-04	22	15	59	0	0	0	0	5	0	16	22	0	32	15	0
2011-05	26	24	68	0	0	0	0	7	0	13	18	50	35	19	14
2011-06	19	16	61	0	0	0	0	8	0	25	19	0	37	16	0
2011-07	15	17	64	0	0	0	0	7	0	0	27	31	21	12	0
2011-08	19	14	74	0	0	0	0	38	0	18	22	39	33	25	13
2011-09	19	18	69	0	0	0	0	9	0	14	25	40	24	14	0
2011-10	27	22	85	0	0	0	0	8	0	16	23	59	29	21	22
2011-11	24	18	75	0	0	0	0	7	0	0	19	0	30	27	11
2011-12	19	20	77	0	0	0	0	6	0	16	26	32	16	18	13
2012-01	12	14	72	0	0	0	0	5	0	14	17	25	27	20	17
2012-02	25	28	80	0	0	0	0	7	0	22	22	32	33	22	12
2012-03	23	18	74	0	0	0	0	5	0	20	24	28	20	23	17
2012-04	22	22	79	0	0	0	0	5	0	29	22	45	43	30	17
2012-05	21	19	76	0	0	0	0	5	0	18	29	48	30	19	12
2012-06	15	16	66	0	0	0	0	8	19	26	27	40	32	20	13
2012-07	19	16	77	0	0	0	0	32	0	16	29	41	26	24	15
2012-08	20	18	72	0	56	0	0	25	0	26	26	49	31	22	15
2012-09	27	24	89	0	0	0	0	11	0	19	24	70	31	29	13
2012-10	28	22	86	0	0	0	0	12	0	22	26	49	38	26	15
2012-11	24	20	85	0	0	0	0	9	0	18	23	35	30	24	22
2012-12	22	19	78	0	0	0	0	5	0	20	24	33	36	27	12
2013-01	26	20	78	0	0	0	0	8	16	21	32	37	38	26	16
2013-02	30	23	88	0	0	0	0	9	0	29	26	46	40	34	19
2013-03	30	26	87	0	0	0	0	9	14	34	30	41	38	24	13
2013-04	23	20	83	0	58	0	0	7	16	31	35	48	46	25	25
2013-05	26	23	80	0	0	0	0	8	13	25	33	54	36	30	13
2013-06	26	22	77	0	0	0	0	11	28	29	33	44	37	26	15
2013-07	22	20	75	0	0	0	0	53	16	33	30	37	39	26	18
2013-08	29	26	78	0	0	0	0	25	24	23	39	65	42	31	18
2013-09	35	27	83	0	0	0	0	8	24	39	37	50	41	35	22
2013-10	31	25	90	0	56	0	0	18	0	28	31	97	48	33	25
2013-11	25	26	77	0	0	0	0	11	12	19	32	50	39	38	24
2013-12	32	25	82	0	0	0	0	9	0	34	28	45	34	29	23
2014-01	28	20	68	0	0	0	0	8	0	24	31	47	42	32	25
2014-02	38	34	76	0	49	0	0	9	31	32	37	49	48	42	25
2014-03	36	31	83	0	46	0	0	13	16	39	42	51	49	41	29
2014-04	37	33	88	0	0	0	0	12	21	45	38	54	53	34	25
2014-05	31	25	79	0	0	0	0	12	22	45	48	54	56	40	25
2014-06	28	27	76	0	0	0	0	21	23	45	45	63	43	35	20
2014-07	32	26	74	0	0	0	0	60	30	44	42	52	42	33	25
2014-08	28	26	83	0	0	0	0	17	27	31	36	43	54	39	22
2014-09	33	31	79	31	67	0	0	15	13	40	43	43	45	43	29
2014-10	35	30	84	0	0	0	0	15	18	43	45	69	50	43	43
2014-11	38	30	73	0	0	0	0	17	25	31	33	64	45	39	33
2014-12	29	27	85	0	0	0	0	12	19	33	40	54	42	46	39
2015-01	33	34	68	0	0	0	0	12	21	29	42	51	51	45	31
2015-02	40	36	72	0	0	0	0	14	20	35	43	73	50	51	28
2015-03	43	37	81	0	0	0	0	13	22	46	53	62	58	48	33
2015-04	42	36	74	0	0	0	0	17	30	46	47	68	64	53	39
2015-05	43	36	73	0	0	0	0	12	21	37	40	52	60	43	35
2015-06	45	36	67	0	0	0	0	51	29	41	40	49	57	33	42
2015-07	40	34	79	0	0	0	0	49	28	45	55	54	51	47	30
2015-08	37	35	83	0	0	0	0	17	19	34	47	58	55	48	38
2015-09	33	32	77	0	0	0	0	18	18	39	45	65	53	56	38
2015-10	45	44	86	0	38	0	0	18	20	43	45	78	49	54	34
2015-11	45	39	82	27	0	0	0	15	25	32	44	65	48	56	42
2015-12	45	42	75	40	44	0	0	14	21	39	54	50	60	59	45
2016-01	37	28	65	0	44	0	0	13	16	30	41	55	50	52	33
2016-02	51	43	73	0	54	0	0	17	21	46	39	65	48	59	40
2016-03	42	35	75	0	38	0	0	17	25	51	46	67	55	60	40
2016-04	39	35	72	27	0	0	0	14	26	47	51	60	59	54	42
2016-05	46	38	78	28	39	0	0	18	21	55	49	61	53	49	41
2016-06	48	38	71	32	40	0	0	78	22	47	51	49	46	52	33
2016-07	38	36	66	0	49	0	0	28	20	27	52	57	43	45	32
2016-08	45	41	68	0	47	0	0	16	20	44	50	46	46	46	33
2016-09	49	39	70	0	0	0	0	24	21	54	51	61	55	59	38
2016-10	47	37	66	0	0	0	0	16	37	47	48	85	48	55	41
2016-11	51	8	64	29	0	0	0	17	17	42	45	52	46	57	42
2016-12	41	0	66	0	0	0	0	16	25	38	36	51	57	60	47
2017-01	40	0	61	0	56	0	0	17	22	45	53	57	58	64	50
2017-02	51	0	66	47	50	0	0	17	25	33	52	50	58	57	47
2017-03	39	0	71	0	36	0	0	20	29	43	50	66	60	55	54
2017-04	41	0	67	0	0	0	0	20	28	50	53	76	59	53	48
2017-05	50	0	72	34	0	0	0	43	30	55	50	55	55	56	56
2017-06	50	0	60	0	44	0	0	77	25	51	54	85	50	52	37
2017-07	48	0	68	27	0	0	0	28	24	51	61	57	58	69	49
2017-08	49	0	72	0	45	0	0	29	20	46	57	64	53	60	55
2017-09	45	0	67	31	0	0	0	24	34	61	62	75	48	54	43
2017-10	54	0	76	40	55	0	0	24	35	49	51	86	59	68	55
2017-11	49	0	64	0	0	0	0	17	26	47	55	80	57	65	56
2017-12	47	0	63	0	60	0	0	19	28	47	54	56	64	66	62
2018-01	54	0	64	34	0	0	0	18	19	46	56	61	58	72	63
2018-02	42	9	70	47	52	0	0	26	26	60	46	57	62	67	69
2018-03	62	14	78	36	100	0	0	30	34	65	72	61	77	72	72
2018-04	59	30	73	35	63	0	0	27	27	54	54	68	68	62	56
2018-05	44	23	67	34	42	0	0	69	30	59	61	60	68	70	52
2018-06	56	23	73	51	0	0	0	60	35	45	65	67	76	66	51
2018-07	56	34	80	57	41	0	0	29	39	55	65	88	76	81	72
2018-08	63	34	78	36	53	0	0	34	29	64	64	67	74	83	65
2018-09	50	28	84	0	0	0	64	29	39	59	59	77	68	83	67
2018-10	55	36	80	59	41	0	0	24	33	57	57	63	57	81	75
2018-11	48	26	68	46	44	0	0	23	25	48	58	79	55	66	68
2018-12	52	30	68	45	0	0	0	24	29	43	57	66	75	68	68
2019-01	56	35	65	39	48	0	0	23	30	53	64	93	63	77	61
2019-02	63	33	83	41	58	0	0	30	30	53	64	84	75	80	77
2019-03	62	32	84	45	78	0	0	31	50	76	70	85	72	71	66
2019-04	60	30	76	45	43	0	0	32	24	61	62	67	71	81	71
2019-05	58	35	76	0	0	0	0	100	26	62	50	61	78	65	65
2019-06	67	36	77	0	68	0	0	45	37	57	59	86	73	80	58
2019-07	62	40	84	43	63	0	0	35	34	72	69	82	75	85	74
2019-08	73	36	82	64	61	44	0	39	33	57	70	72	75	70	73
2019-09	68	40	73	39	59	0	0	34	38	62	59	76	66	70	72
2019-10	58	31	75	35	57	62	0	34	38	65	66	84	75	76	68
2019-11	54	43	67	33	68	0	0	28	23	52	65	75	71	74	80
2019-12	56	53	71	50	54	0	0	28	24	47	63	79	72	66	70
2020-01	54	52	66	37	39	0	0	31	16	42	65	69	64	64	55
2020-02	56	57	82	60	44	0	0	29	32	66	54	62	71	69	72
2020-03	60	60	77	48	69	36	60	32	49	90	76	96	69	72	76
2020-04	71	69	71	64	54	44	51	56	100	85	84	84	70	71	85
2020-05	81	84	87	84	78	0	95	75	53	89	90	86	82	91	96
2020-06	93	84	100	91	47	0	53	35	65	100	99	96	78	100	100
2020-07	72	76	96	61	49	0	70	40	42	93	85	93	80	98	91
2020-08	62	62	92	54	53	0	0	36	43	69	74	92	65	83	78
2020-09	50	51	67	28	61	0	0	24	34	53	55	64	57	67	72
2020-10	53	54	62	50	47	0	0	23	39	57	52	66	52	56	53
2020-11	47	47	59	49	48	0	0	23	33	40	43	53	47	55	49
2020-12	49	48	57	39	54	0	58	23	30	37	39	57	50	58	52
2021-01	43	48	69	32	0	0	0	24	34	44	46	57	61	60	73
2021-02	57	55	62	49	33	0	48	23	34	53	50	72	56	63	64
2021-03	70	73	70	49	81	38	56	27	43	66	56	100	51	67	64
2021-04	66	60	68	51	43	0	51	69	43	62	63	73	52	66	69
2021-05	73	68	76	49	51	0	0	58	39	73	67	76	71	80	72
2021-06	74	78	86	39	87	0	66	37	32	75	78	94	82	96	94
2021-07	79	73	95	80	92	0	0	39	47	67	92	75	81	89	82
2021-08	81	78	81	68	59	0	60	32	45	66	79	76	85	92	89
2021-09	66	65	70	47	64	0	0	26	37	61	64	62	56	71	73
2021-10	63	69	67	58	46	0	0	26	37	55	55	75	64	76	69
2021-11	64	69	71	55	65	37	0	26	30	56	60	77	65	69	71
2021-12	55	65	70	55	57	0	50	24	32	49	53	57	55	72	76
2022-01	65	73	79	60	0	0	0	24	34	61	70	81	67	75	96
2022-02	74	81	67	54	48	30	49	32	37	68	78	76	63	70	68
2022-03	67	74	69	56	65	31	70	35	49	77	74	84	71	66	73
2022-04	69	72	70	71	62	40	47	88	51	63	69	96	66	69	71
2022-05	72	74	78	59	50	32	100	41	39	69	92	86	73	81	78
2022-06	83	87	86	75	58	49	85	39	44	81	97	93	78	97	90
2022-07	75	74	77	59	47	0	52	44	52	73	94	89	76	83	84
2022-08	81	83	85	79	72	58	80	37	39	57	86	88	76	80	86
2022-09	81	77	74	58	69	41	52	33	49	66	78	70	75	80	72
2022-10	70	77	76	70	73	44	52	32	47	66	87	96	84	87	80
2022-11	73	77	71	72	62	31	0	35	34	50	71	91	100	87	83
2022-12	66	75	68	67	52	35	82	33	27	50	72	85	85	76	77
2023-01	68	71	70	60	60	36	45	34	35	51	86	84	86	82	86
2023-02	89	91	84	83	84	54	68	45	49	80	100	100	98	91	93
2023-03	81	83	81	83	74	57	50	74	49	78	93	85	89	78	82
2023-04	71	77	73	63	52	35	0	88	54	66	81	82	83	84	79
2023-05	94	97	87	92	95	69	0	43	53	81	85	95	88	88	89
2023-06	100	100	80	100	100	100	44	47	55	88	96	88	88	98	88
2023-07	91	100	76	83	69	32	72	44	51	77	97	87	84	96	86
2023-08	80	89	74	77	67	37	50	33	43	65	74	66	72	95	70
2023-09	77	84	62	30	65	42	0	32	53	64	80	81	74	85	78
2023-10	73	73	61	74	65	38	0	34	49	66	67	91	76	87	83
2023-11	76	21	67	56	69	50	54	35	31	55	68	74	72	93	85
2023-12	73	5	61	51	83	37	39	35	50	55	76	75	75	90	84
2024-01	75	6	62	68	69	37	45	37	37	66	79	87	86	86	77
2024-02	70	5	58	55	42	56	56	40	42	62	79	73	81	94	79
2024-03	84	6	60	61	60	41	60	90	53	62	76	77	82	78	78
2024-04	72	5	60	54	63	0	0	60	59	60	93	64	82	86	71
2024-05	87	5	65	76	75	71	50	40	38	70	82	97	77	84	75
2024-06	81	7	68	81	70	37	0	43	51	62	79	77	81	96	79
2024-07	83	4	66	73	49	47	0	34	56	67	77	82	76	94	77
2024-08	66	5	63	43	61	0	0	30	49	52	77	64	72	93	77
2024-09	71	0	61	68	54	40	63	31	43	61	69	77	73	90	76
2024-10	80	5	61	63	30	53	0	34	53	68	69	78	72	85	85

## Sheet: dry eye term
		جفاف العين موضوع	اعراض العين	اعراض جفاف العين	اسباب جفاف العين	سبب جفاف العين	قطرة جفاف العين	قطرة العين	جفاف الجسم	جفاف الفم	احمرار العين	حساسية العين	التهاب العين	الم العين	صداع العين
date	dry term	Dry eye (topic)	eye symptoms	symptoms dry eye	reasons for dry eye	reason for dry eye	dry eye drop	eye drop	body dry	mouth dry	red eye	eye allergy	Eye inflammation	eye pain	Eye headache
2011-01	17	17	70	0	0	0	0	5	0	21	19	0	25	23	15
2011-02	25	21	70	0	0	0	0	0	0	18	18	41	25	18	0
2011-03	13	20	61	0	0	0	0	6	0	21	14	0	17	15	9
2011-04	22	15	59	0	0	0	0	5	0	16	22	0	32	15	0
2011-05	26	24	68	0	0	0	0	7	0	13	18	50	35	19	14
2011-06	19	16	61	0	0	0	0	8	0	25	19	0	37	16	0
2011-07	15	17	64	0	0	0	0	7	0	0	27	31	21	12	0
2011-08	19	14	74	0	0	0	0	38	0	18	22	39	33	25	13
2011-09	19	18	69	0	0	0	0	9	0	14	25	40	24	14	0
2011-10	27	22	85	0	0	0	0	8	0	16	23	59	29	21	22
2011-11	24	18	75	0	0	0	0	7	0	0	19	0	30	27	11
2011-12	19	20	77	0	0	0	0	6	0	16	26	32	16	18	13
2012-01	12	14	72	0	0	0	0	5	0	14	17	25	27	20	17
2012-02	25	28	80	0	0	0	0	7	0	22	22	32	33	22	12
2012-03	23	18	74	0	0	0	0	5	0	20	24	28	20	23	17
2012-04	22	22	79	0	0	0	0	5	0	29	22	45	43	30	17
2012-05	21	19	76	0	0	0	0	5	0	18	29	48	30	19	12
2012-06	15	16	66	0	0	0	0	8	19	26	27	40	32	20	13
2012-07	19	16	77	0	0	0	0	32	0	16	29	41	26	24	15
2012-08	20	18	72	0	56	0	0	25	0	26	26	49	31	22	15
2012-09	27	24	89	0	0	0	0	11	0	19	24	70	31	29	13
2012-10	28	22	86	0	0	0	0	12	0	22	26	49	38	26	15
2012-11	24	20	85	0	0	0	0	9	0	18	23	35	30	24	22
2012-12	22	19	78	0	0	0	0	5	0	20	24	33	36	27	12
2013-01	26	20	78	0	0	0	0	8	16	21	32	37	38	26	16
2013-02	30	23	88	0	0	0	0	9	0	29	26	46	40	34	19
2013-03	30	26	87	0	0	0	0	9	14	34	30	41	38	24	13
2013-04	23	20	83	0	58	0	0	7	16	31	35	48	46	25	25
2013-05	26	23	80	0	0	0	0	8	13	25	33	54	36	30	13
2013-06	26	22	77	0	0	0	0	11	28	29	33	44	37	26	15
2013-07	22	20	75	0	0	0	0	53	16	33	30	37	39	26	18
2013-08	29	26	78	0	0	0	0	25	24	23	39	65	42	31	18
2013-09	35	27	83	0	0	0	0	8	24	39	37	50	41	35	22
2013-10	31	25	90	0	56	0	0	18	0	28	31	97	48	33	25
2013-11	25	26	77	0	0	0	0	11	12	19	32	50	39	38	24
2013-12	32	25	82	0	0	0	0	9	0	34	28	45	34	29	23
2014-01	28	20	68	0	0	0	0	8	0	24	31	47	42	32	25
2014-02	38	34	76	0	49	0	0	9	31	32	37	49	48	42	25
2014-03	36	31	83	0	46	0	0	13	16	39	42	51	49	41	29
2014-04	37	33	88	0	0	0	0	12	21	45	38	54	53	34	25
2014-05	31	25	79	0	0	0	0	12	22	45	48	54	56	40	25
2014-06	28	27	76	0	0	0	0	21	23	45	45	63	43	35	20
2014-07	32	26	74	0	0	0	0	60	30	44	42	52	42	33	25
2014-08	28	26	83	0	0	0	0	17	27	31	36	43	54	39	22
2014-09	33	31	79	31	67	0	0	15	13	40	43	43	45	43	29
2014-10	35	30	84	0	0	0	0	15	18	43	45	69	50	43	43
2014-11	38	30	73	0	0	0	0	17	25	31	33	64	45	39	33
2014-12	29	27	85	0	0	0	0	12	19	33	40	54	42	46	39
2015-01	33	34	68	0	0	0	0	12	21	29	42	51	51	45	31
2015-02	40	36	72	0	0	0	0	14	20	35	43	73	50	51	28
2015-03	43	37	81	0	0	0	0	13	22	46	53	62	58	48	33
2015-04	42	36	74	0	0	0	0	17	30	46	47	68	64	53	39
2015-05	43	36	73	0	0	0	0	12	21	37	40	52	60	43	35
2015-06	45	36	67	0	0	0	0	51	29	41	40	49	57	33	42
2015-07	40	34	79	0	0	0	0	49	28	45	55	54	51	47	30
2015-08	37	35	83	0	0	0	0	17	19	34	47	58	55	48	38
2015-09	33	32	77	0	0	0	0	18	18	39	45	65	53	56	38
2015-10	45	44	86	0	38	0	0	18	20	43	45	78	49	54	34
2015-11	45	39	82	27	0	0	0	15	25	32	44	65	48	56	42
2015-12	45	42	75	40	44	0	0	14	21	39	54	50	60	59	45
2016-01	37	28	65	0	44	0	0	13	16	30	41	55	50	52	33
2016-02	51	43	73	0	54	0	0	17	21	46	39	65	48	59	40
2016-03	42	35	75	0	38	0	0	17	25	51	46	67	55	60	40
2016-04	39	35	72	27	0	0	0	14	26	47	51	60	59	54	42
2016-05	46	38	78	28	39	0	0	18	21	55	49	61	53	49	41
2016-06	48	38	71	32	40	0	0	78	22	47	51	49	46	52	33
2016-07	38	36	66	0	49	0	0	28	20	27	52	57	43	45	32
2016-08	45	41	68	0	47	0	0	16	20	44	50	46	46	46	33
2016-09	49	39	70	0	0	0	0	24	21	54	51	61	55	59	38
2016-10	47	37	66	0	0	0	0	16	37	47	48	85	48	55	41
2016-11	51	8	64	29	0	0	0	17	17	42	45	52	46	57	42
2016-12	41	0	66	0	0	0	0	16	25	38	36	51	57	60	47
2017-01	40	0	61	0	56	0	0	17	22	45	53	57	58	64	50
2017-02	51	0	66	47	50	0	0	17	25	33	52	50	58	57	47
2017-03	39	0	71	0	36	0	0	20	29	43	50	66	60	55	54
2017-04	41	0	67	0	0	0	0	20	28	50	53	76	59	53	48
2017-05	50	0	72	34	0	0	0	43	30	55	50	55	55	56	56
2017-06	50	0	60	0	44	0	0	77	25	51	54	85	50	52	37
2017-07	48	0	68	27	0	0	0	28	24	51	61	57	58	69	49
2017-08	49	0	72	0	45	0	0	29	20	46	57	64	53	60	55
2017-09	45	0	67	31	0	0	0	24	34	61	62	75	48	54	43
2017-10	54	0	76	40	55	0	0	24	35	49	51	86	59	68	55
2017-11	49	0	64	0	0	0	0	17	26	47	55	80	57	65	56
2017-12	47	0	63	0	60	0	0	19	28	47	54	56	64	66	62
2018-01	54	0	64	34	0	0	0	18	19	46	56	61	58	72	63
2018-02	42	9	70	47	52	0	0	26	26	60	46	57	62	67	69
2018-03	62	14	78	36	100	0	0	30	34	65	72	61	77	72	72
2018-04	59	30	73	35	63	0	0	27	27	54	54	68	68	62	56
2018-05	44	23	67	34	42	0	0	69	30	59	61	60	68	70	52
2018-06	56	23	73	51	0	0	0	60	35	45	65	67	76	66	51
2018-07	56	34	80	57	41	0	0	29	39	55	65	88	76	81	72
2018-08	63	34	78	36	53	0	0	34	29	64	64	67	74	83	65
2018-09	50	28	84	0	0	0	64	29	39	59	59	77	68	83	67
2018-10	55	36	80	59	41	0	0	24	33	57	57	63	57	81	75
2018-11	48	26	68	46	44	0	0	23	25	48	58	79	55	66	68
2018-12	52	30	68	45	0	0	0	24	29	43	57	66	75	68	68
2019-01	56	35	65	39	48	0	0	23	30	53	64	93	63	77	61
2019-02	63	33	83	41	58	0	0	30	30	53	64	84	75	80	77
2019-03	62	32	84	45	78	0	0	31	50	76	70	85	72	71	66
2019-04	60	30	76	45	43	0	0	32	24	61	62	67	71	81	71
2019-05	58	35	76	0	0	0	0	100	26	62	50	61	78	65	65
2019-06	67	36	77	0	68	0	0	45	37	57	59	86	73	80	58
2019-07	62	40	84	43	63	0	0	35	34	72	69	82	75	85	74
2019-08	73	36	82	64	61	44	0	39	33	57	70	72	75	70	73
2019-09	68	40	73	39	59	0	0	34	38	62	59	76	66	70	72
2019-10	58	31	75	35	57	62	0	34	38	65	66	84	75	76	68
2019-11	54	43	67	33	68	0	0	28	23	52	65	75	71	74	80
2019-12	56	53	71	50	54	0	0	28	24	47	63	79	72	66	70
2020-01	54	52	66	37	39	0	0	31	16	42	65	69	64	64	55
2020-02	56	57	82	60	44	0	0	29	32	66	54	62	71	69	72
2020-03	60	60	77	48	69	36	60	32	49	90	76	96	69	72	76
2020-04	71	69	71	64	54	44	51	56	100	85	84	84	70	71	85
2020-05	81	84	87	84	78	0	95	75	53	89	90	86	82	91	96
2020-06	93	84	100	91	47	0	53	35	65	100	99	96	78	100	100
2020-07	72	76	96	61	49	0	70	40	42	93	85	93	80	98	91
2020-08	62	62	92	54	53	0	0	36	43	69	74	92	65	83	78
2020-09	50	51	67	28	61	0	0	24	34	53	55	64	57	67	72
2020-10	53	54	62	50	47	0	0	23	39	57	52	66	52	56	53
2020-11	47	47	59	49	48	0	0	23	33	40	43	53	47	55	49
2020-12	49	48	57	39	54	0	58	23	30	37	39	57	50	58	52
2021-01	43	48	69	32	0	0	0	24	34	44	46	57	61	60	73
2021-02	57	55	62	49	33	0	48	23	34	53	50	72	56	63	64
2021-03	70	73	70	49	81	38	56	27	43	66	56	100	51	67	64
2021-04	66	60	68	51	43	0	51	69	43	62	63	73	52	66	69
2021-05	73	68	76	49	51	0	0	58	39	73	67	76	71	80	72
2021-06	74	78	86	39	87	0	66	37	32	75	78	94	82	96	94
2021-07	79	73	95	80	92	0	0	39	47	67	92	75	81	89	82
2021-08	81	78	81	68	59	0	60	32	45	66	79	76	85	92	89
2021-09	66	65	70	47	64	0	0	26	37	61	64	62	56	71	73
2021-10	63	69	67	58	46	0	0	26	37	55	55	75	64	76	69
2021-11	64	69	71	55	65	37	0	26	30	56	60	77	65	69	71
2021-12	55	65	70	55	57	0	50	24	32	49	53	57	55	72	76
2022-01	65	73	79	60	0	0	0	24	34	61	70	81	67	75	96
2022-02	74	81	67	54	48	30	49	32	37	68	78	76	63	70	68
2022-03	67	74	69	56	65	31	70	35	49	77	74	84	71	66	73
2022-04	69	72	70	71	62	40	47	88	51	63	69	96	66	69	71
2022-05	72	74	78	59	50	32	100	41	39	69	92	86	73	81	78
2022-06	83	87	86	75	58	49	85	39	44	81	97	93	78	97	90
2022-07	75	74	77	59	47	0	52	44	52	73	94	89	76	83	84
2022-08	81	83	85	79	72	58	80	37	39	57	86	88	76	80	86
2022-09	81	77	74	58	69	41	52	33	49	66	78	70	75	80	72
2022-10	70	77	76	70	73	44	52	32	47	66	87	96	84	87	80
2022-11	73	77	71	72	62	31	0	35	34	50	71	91	100	87	83
2022-12	66	75	68	67	52	35	82	33	27	50	72	85	85	76	77
2023-01	68	71	70	60	60	36	45	34	35	51	86	84	86	82	86
2023-02	89	91	84	83	84	54	68	45	49	80	100	100	98	91	93
2023-03	81	83	81	83	74	57	50	74	49	78	93	85	89	78	82
2023-04	71	77	73	63	52	35	0	88	54	66	81	82	83	84	79
2023-05	94	97	87	92	95	69	0	43	53	81	85	95	88	88	89
2023-06	100	100	80	100	100	100	44	47	55	88	96	88	88	98	88
2023-07	91	100	76	83	69	32	72	44	51	77	97	87	84	96	86
2023-08	80	89	74	77	67	37	50	33	43	65	74	66	72	95	70
2023-09	77	84	62	30	65	42	0	32	53	64	80	81	74	85	78
2023-10	73	73	61	74	65	38	0	34	49	66	67	91	76	87	83
2023-11	76	21	67	56	69	50	54	35	31	55	68	74	72	93	85
2023-12	73	5	61	51	83	37	39	35	50	55	76	75	75	90	84
2024-01	75	6	62	68	69	37	45	37	37	66	79	87	86	86	77
2024-02	70	5	58	55	42	56	56	40	42	62	79	73	81	94	79
2024-03	84	6	60	61	60	41	60	90	53	62	76	77	82	78	78
2024-04	72	5	60	54	63	0	0	60	59	60	93	64	82	86	71
2024-05	87	5	65	76	75	71	50	40	38	70	82	97	77	84	75
2024-06	81	7	68	81	70	37	0	43	51	62	79	77	81	96	79
2024-07	83	4	66	73	49	47	0	34	56	67	77	82	76	94	77
2024-08	66	5	63	43	61	0	0	30	49	52	77	64	72	93	77
2024-09	71	0	61	68	54	40	63	31	43	61	69	77	73	90	76
2024-10	80	5	61	63	30	53	0	34	53	68	69	78	72	85	85

## Sheet: Regions Ranking
The popularity ranking of search interest based on Google Trends (GTs) for different administrative regions in Saudi Arabia
	Region	Data	%
	Al-Qaseem	100	9.34579
	Hayel	95	8.8785
	Aseer	93	8.69159
	Al-Madinah	87	8.13084
	Al-Baha	86	8.03738
	Tabouk	85	7.94393
	Jazan	80	7.47664
	Al-Riyadh	79	7.38318
	Makkah	76	7.1028
	Northern Border	75	7.00935
	Al-Jouf	75	7.00935
	Najran	73	6.82243
	Eastern Region	66	6.16822

## Sheet: climate
date	dry eye search term	Relative Humidity	Precipitation	Average Mean Surface Air Temperature
2011-01	19	56.19	17.54	15.41		Descriptives analysis
2011-02	24	40.05	2.3	18.43			dry eye search term	Relative Humidity	Aggregated accumulated precipitation.	Average Mean Surface Air Temperature
2011-03	15	30.8	6.12	20.67
2011-04	17	28.27	6.17	26.55		Missing	0	0	0	0
2011-05	17	22.55	2.31	31.42		Mean	49.1	30.9	4.94	26.6
2011-06	18	18.38	0.48	34.18		Std. error mean	1.65	0.918	0.47	0.576
2011-07	16	18.91	0.68	35.39		Median	48.5	27.5	2.62	27.4
2011-08	16	21.62	1.31	35.19		Standard deviation	20.6	11.5	5.87	7.2
2011-09	28	22.27	0.78	32.25		IQR	32.5	18.4	5.78	13.9
2011-10	25	28.01	0.52	26.96		Minimum	15	15.4	0.11	14.6
2011-11	22	42.8	8.3	19.56		Maximum	100	62	35.1	36.9
2011-12	17	42.65	0.36	14.59
2012-01	16	43.05	2.15	15.05
2012-02	26	36.31	2	17.12
2012-03	25	28.67	2.78	20.22
2012-04	22	30.66	11.71	26.6
2012-05	16	19.03	1.13	32.19
2012-06	17	16.25	0.22	34.36
2012-07	19	19.27	0.86	36
2012-08	22	20.94	1.24	35.21
2012-09	28	21.07	0.43	32.16
2012-10	29	27.35	1.52	27.52
2012-11	22	44.08	8.26	21.66
2012-12	21	54.86	6.49	17.38
2013-01	25	43.59	8.48	16.16
2013-02	28	37.28	1.42	18.39
2013-03	28	31.83	5.78	22.56
2013-04	22	30.92	26.47	26.09
2013-05	25	27.72	5.65	30.09
2013-06	28	17.08	0.11	33
2013-07	20	19.75	0.64	35.21
2013-08	29	23.09	3.58	34.22
2013-09	35	23.6	1.2	31.8
2013-10	29	26.98	2.09	25.92
2013-11	23	50.31	16.67	21.33
2013-12	31	46.89	4.42	15.66
2014-01	30	56.77	14.04	15.44
2014-02	40	40.71	2.03	17.14
2014-03	35	35.26	7.84	22.57
2014-04	38	25.23	4.84	27.86
2014-05	31	21.79	2.8	31.18
2014-06	28	17.36	0.4	33.55
2014-07	33	18.82	0.57	34.84
2014-08	29	21.78	1.53	35.01
2014-09	36	24.37	1.61	32.33
2014-10	37	30.83	1.79	27.66
2014-11	37	42.27	7.2	20.74
2014-12	33	51.28	3.02	17.41
2015-01	33	40.63	2.55	15.2
2015-02	39	34.45	1.75	19.19
2015-03	43	35.34	11.71	23.14
2015-04	42	22.62	0.99	26.8
2015-05	42	21.8	2.84	32.21
2015-06	45	17.73	0.42	33.84
2015-07	41	17.5	0.44	35.5
2015-08	38	20.32	2.07	36.01
2015-09	37	22.44	2.81	33.1
2015-10	45	31.76	3.59	28.87
2015-11	45	51.17	15.18	21.88
2015-12	46	54.91	17.15	15.62
2016-01	33	50.29	4.39	15.46
2016-02	52	38.67	3.78	17.96
2016-03	42	36.69	9.94	23.79
2016-04	37	36.49	25.08	25.81
2016-05	45	22.32	2.5	31.7
2016-06	49	18	0.35	34.36
2016-07	40	21.74	2.56	35.67
2016-08	45	21.97	3.11	35.67
2016-09	50	22.99	1.32	32.81
2016-10	48	23.34	0.34	26.91
2016-11	50	36.86	8.57	21.07
2016-12	41	47.62	2.17	17.54
2017-01	40	41.51	0.93	16.61
2017-02	51	40.69	18.09	15.86
2017-03	40	37.68	12.93	22.76
2017-04	47	24.58	3.05	28.02
2017-05	50	22.93	4.39	32.26
2017-06	49	16.77	0.31	34.81
2017-07	44	18.32	0.56	36.88
2017-08	46	21.21	2	36.43
2017-09	45	20.64	1.06	32.97
2017-10	56	25.99	0.23	27.78
2017-11	50	40.46	3.97	21.88
2017-12	52	38.52	0.8	16.19
2018-01	51	39.51	1.21	14.82
2018-02	49	35.45	9.29	19.67
2018-03	64	27.55	2.5	24.44
2018-04	55	32.65	14.89	26.78
2018-05	44	24.51	6.2	31.27
2018-06	58	19.07	0.68	34.76
2018-07	59	19.35	0.58	35.48
2018-08	61	21.43	1.19	35.02
2018-09	49	22.25	2.69	33.69
2018-10	53	35.13	11.25	27.54
2018-11	49	57	35.12	21.35
2018-12	59	53.69	3.97	17.94
2019-01	62	44.78	8.42	17.32
2019-02	60	43.88	9.18	18.05
2019-03	61	31.8	5.01	20.97
2019-04	58	30.51	10.13	25.53
2019-05	58	23.18	6.4	31.46
2019-06	65	18.45	1.41	35.24
2019-07	65	18.85	0.39	35.52
2019-08	79	20.75	2.61	34.93
2019-09	72	23.82	1.48	33.48
2019-10	61	31.33	3.9	29.02
2019-11	55	47.56	12.76	21.62
2019-12	56	48.66	6.47	17.81
2020-01	56	44.51	3.79	14.83
2020-02	58	37.04	2.63	18.19
2020-03	60	31.54	6.71	22.12
2020-04	72	30.94	9.7	27.22
2020-05	78	21.7	2.5	31.6
2020-06	92	17.67	0.78	34.38
2020-07	79	22.23	3.01	36.16
2020-08	65	21.63	1.47	34.91
2020-09	52	20	0.89	33.04
2020-10	55	22.83	0.32	26.8
2020-11	46	43.52	8.84	22.03
2020-12	48	52.32	9.98	17.4
2021-01	43	43.79	2.93	16.33
2021-02	58	41.77	10.42	18.37
2021-03	71	25.92	0.17	23.85
2021-04	67	22.53	3.38	27.55
2021-05	74	17.81	0.95	32.59
2021-06	71	16.66	0.64	34.82
2021-07	77	23.68	7.06	35.95
2021-08	82	20.78	1.92	35.69
2021-09	65	22.49	1.04	32.53
2021-10	64	26.87	0.52	28.58
2021-11	66	36.15	0.96	22.3
2021-12	53	45.1	5.26	17.52
2022-01	66	48.54	11.33	15.7
2022-02	75	35.84	0.86	17.93
2022-03	72	25.55	0.57	21.95
2022-04	72	22.36	5.64	28.3
2022-05	75	17.71	0.39	31.34
2022-06	85	17.15	0.39	35.11
2022-07	77	23.48	5.21	35.06
2022-08	83	25.2	5.85	35.58
2022-09	80	22.11	1.28	32.66
2022-10	72	24.7	0.65	27.79
2022-11	71	43.67	6.93	22.82
2022-12	68	53.01	12.55	17.81
2023-01	69	62.02	27.99	15.84
2023-02	90	36.77	0.83	18.18
2023-03	81	35.62	12.13	22.49
2023-04	73	34.96	18.63	25.18
2023-05	96	23.76	5.37	30.8
2023-06	100	18.04	1.59	34.25
2023-07	91	15.4	0.22	36.23
2023-08	80	19.08	1.39	36.16
2023-09	79	19.24	1.19	33.95
2023-10	74	29.62	5.06	28.73
2023-11	74	45.56	8.25	23.39
2023-12	74	44.32	8.26	18.51

## Sheet: Arabic term translation
Arabic Language	English translation
اعراض العين	Eye sumptoms
اعراض جفاف العين	Dry eye symptoms
اسباب جفاف العين	causes of dry eye
سبب جفاف العين	cause of dry eye
قطرة جفاف العين	dry eye drop
قطرة العين	eye drop
قطرات جفاف العين	dry eye drops
الم العين	eye pain
جفاف العين الشديد	Sever dry eye
التهاب العين	Eye inflammation
جفاف العيون	Dry eyes (plural)
جفاف حول العين	Dryness around the eye
صداع العين	Eye headache
جفاف تحت العين	Dryness under the eye
علامات جفاف العين	Sign of dry eye
أعراض جفاف العين	Symptoms of dry eye
اضرار جفاف العين	Complications of dry eye
جفاف الجسم	body dryness
جفاف الفم	dry mouth
احمرار العين	red eye
ما هو جفاف العين	what is dry eye
ما سبب جفاف العين	what is cause of dry eye
حساسية العين	eye allergy
جفاف العين والصداع	dry eye and headache
علاج جفاف العين في المنزل	dry eye treatment at home
